# Supplementary material for: Effects of Allium macrostemon Bunge Extract on Adipose Tissue Inflammation and Hepatic Endoplasmic Reticulum Stress in High-Fat Diet-Fed and Bisphenol A-Treated C57BL/6N Mice
Source: Foods. 2023 Oct 14;12(20):3777. doi: 10.3390/foods12203777 (PMC10606828; doi:10.3390/foods12203777)
Supplement: Supplementary file 1 [file foods-12-03777-s001.zip]

Archive with 1 entries (1 files):
- foods-2595322-supplementary.pdf
